# Supplementary material for: A Retrospective Chart Review of Factors Impacting Psychotropic Prescribing Patterns and Polypharmacy Rates in Youth with Autism Spectrum Disorder during the COVID-19 Pandemic
Source: J Clin Med. 2022 Aug 18;11(16):4855. doi: 10.3390/jcm11164855 (PMC9410032; doi:10.3390/jcm11164855)
Supplement: Supplementary file 1 [file jcm-11-04855-s001.zip]

Archive with 1 entries (1 files):
- jcm-1808797-supplementary.pdf
